# Supplementary material for: Identification of a SiCL1 gene controlling leaf curling and capsule indehiscence in sesame via cross-population association mapping and genomic variants screening
Source: BMC Plant Biol. 2018 Nov 22;18:296. doi: 10.1186/s12870-018-1503-2 (PMC6251216; doi:10.1186/s12870-018-1503-2)
Supplement: Supplementary file 1 — Table S1 Genomic variants screening for the curly leaf trait using genome variants data of sesame accessions. (XLSX 14 kb) [file 12870_2018_1503_MOESM1_ESM.xlsx]

## Sheet: Sheet1
Additional file 1: Table S1. Genomic variants screening for the curly leaf trait using genome variants data of sesame accessions
Variant name	LG no.	Contig sequence	P value
C29_6522236	LG 8	6522236	2.5257e-39
C29_6539450	LG 8	6539450	1.185e-32
C29_6540745	LG 8	6540745	4.5336e-39
C29_6546038	LG 8	6546038	4.6809e-74
C29_6547568	LG 8	6547568	8.8121e-51
C29_6549401	LG 8	6549401	6.2745e-49
C29_6549705	LG 8	6549705	3.5368e-42
C29_6559792	LG 8	6559792	7.6667e-65
C29_6562779	LG 8	6562779	9.8993e-63
C29_6577834	LG 8	6577834	8.288e-38
C29_6584147	LG 8	6584147	2.9992e-94
C29_6585526	LG 8	6585526	1.6176e-40
C29_6592931	LG 8	6592931	6.7216e-41
C29_6599331	LG 8	6599331	7.6667e-65
C29_6604856	LG 8	6604856	6.896e-56
C29_6617246	LG 8	6617246	7.2715e-51
C29_6621291	LG 8	6621291	1.9725e-37
C29_6635905	LG 8	6635905	3.1097e-43
C29_6636489	LG 8	6636489	3.5146e-32
C29_6644971	LG 8	6644971	8.288e-38
C29_6652302	LG 8	6652302	1.7179e-28
C29_6652919	LG 8	6652919	1.0191e-44
C29_6656233	LG 8	6656233	3.1925e-37
C29_6657412	LG 8	6657412	2.0107e-73
C29_6661666	LG 8	6661666	1.3036e-19
C29_6674693	LG 8	6674693	7.6667e-65
C29_6675776	LG 8	6675776	1.8616e-46
C29_6688085	LG 8	6688085	5.7425e-20
C29_6695073	LG 8	6695073	7.6667e-65
C29_6698656	LG 8	6698656	5.6825e-18
C29_6705713	LG 8	6705713	2.7316e-38
C29_6709058	LG 8	6709058	1.0145e-40
C29_6709978	LG 8	6709978	6.7312e-21
C29_6712347	LG 8	6712347	4.0315e-29
C29_6716579	LG 8	6716579	1.4266e-49
C29_6717525	LG 8	6717525	6.0787e-50
C29_6717692	LG 8	6717692	2.487e-44
C29_6718943	LG 8	6718943	2.0209e-45
C29_6719286	LG 8	6719286	1.2063e-30
C29_6721553	LG 8	6721553	2.216e-72
C29_6721558	LG 8	6721558	1.5321e-90
C29_6721563	LG 8	6721563	2.3844e-91
C29_6721565	LG 8	6721565	1.5321e-90
C29_6722715	LG 8	6722715	2.0384e-18
C29_6726107	LG 8	6726107	7.7756e-52
C29_6740770	LG 8	6740770	1.9232e-57
C29_6741536	LG 8	6741536	3.5486e-50
C29_6749509	LG 8	6749509	2.0299e-45
C29_6758753	LG 8	6758753	3.1097e-43
C29_6764846	LG 8	6764846	4.0405e-40
C29_6766537	LG 8	6766537	6.5921e-47
C29_6768411	LG 8	6768411	2.5717e-63
C29_6775634	LG 8	6775634	3.1097e-43
C29_6791614	LG 8	6791614	9.8864e-45
C29_6796935	LG 8	6796935	1.1193e-36
C29_6797844	LG 8	6797844	5.2603e-46
C29_6807092	LG 8	6807092	2.5844e-32
C29_6808346	LG 8	6808346	2.9563e-64
C29_6808940	LG 8	6808940	2.6779e-46
C29_6818253	LG 8	6818253	6.9404e-25
C29_6821905	LG 8	6821905	1.0697e-38
C29_6823372	LG 8	6823372	5.76e-41
C29_6832981	LG 8	6832981	1.0451e-33
C29_6834131	LG 8	6834131	2.0203e-56
C29_6834606	LG 8	6834606	8.2201e-43
C29_6835737	LG 8	6835737	1.8155e-39
C29_6837858	LG 8	6837858	4.4709e-35
C29_6837992	LG 8	6837992	7.4748e-42
C29_6842062	LG 8	6842062	2.1362e-36
C29_6845910	LG 8	6845910	1.0099e-39
C29_6846966	LG 8	6846966	1.0099e-39
C29_6847836	LG 8	6847836	5.3271e-34
C29_6848056	LG 8	6848056	1.8616e-46
C29_6851832	LG 8	6851832	3.1097e-43
C29_6856741	LG 8	6856741	7.7756e-52
C29_6858814	LG 8	6858814	2.1742e-42
C29_6861136	LG 8	6861136	1.0099e-39
C29_6863285	LG 8	6863285	3.1097e-43
C29_6865862	LG 8	6865862	7.2715e-51
C29_6869307	LG 8	6869307	2.6671e-46
C29_6876207	LG 8	6876207	2.0709e-33
C29_6878719	LG 8	6878719	2.3357e-47
C29_6887524	LG 8	6887524	8.288e-38
C29_6889751	LG 8	6889751	1.1771e-43
C29_6891800	LG 8	6891800	5.2145e-09
C29_6892086	LG 8	6892086	7.4162e-46
C29_6895264	LG 8	6895264	1.1771e-43
C29_6912540	LG 8	6912540	1.6214e-20
C29_6912561	LG 8	6912561	3.9703e-19
C29_6918901	LG 8	6918901	2.3357e-47
