# Supplementary material for: Identification of a SiCL1 gene controlling leaf curling and capsule indehiscence in sesame via cross-population association mapping and genomic variants screening
Source: BMC Plant Biol. 2018 Nov 22;18:296. doi: 10.1186/s12870-018-1503-2 (PMC6251216; doi:10.1186/s12870-018-1503-2)
Supplement: Supplementary file 2 — Table S2. Variants of the candidate interval C29 linked to the leaf curling trait in 822 sesame accessions with normal leaf shape and a cl1 mutant line (www.sesamum.org). (XLSX 14 kb) [file 12870_2018_1503_MOESM2_ESM.xlsx]

## Sheet: Sheet1
Additional file 2: Table S2. Genomic variants screening for the curly leaf trait in sesame using BSA pool data
Marker name	LG no.	Genome position	P value
C29_6539450	LG 8	6539450	1.19e-32
C29_6546038	LG 8	6546038	4.68e-74
C29_6547568	LG 8	6547568	8.81e-51
C29_6549401	LG 8	6549401	6.27e-49
C29_6549705	LG 8	6549705	3.54e-42
C29_6559792	LG 8	6559792	7.67e-65
C29_6562779	LG 8	6562779	9.9e-63
C29_6592931	LG 8	6592931	6.72e-41
C29_6604856	LG 8	6604856	6.9e-56
C29_6652919	LG 8	6652919	1.02e-44
C29_6657412	LG 8	6657412	2.01e-73
C29_6661666	LG 8	6661666	1.3e-19
C29_6674693	LG 8	6674693	7.67e-65
C29_6705713	LG 8	6705713	2.73e-38
C29_6709058	LG 8	6709058	1.01e-40
C29_6716579	LG 8	6716579	1.43e-49
C29_6717525	LG 8	6717525	6.08e-50
C29_6717692	LG 8	6717692	2.49e-44
C29_6718943	LG 8	6718943	2.02e-45
C29_6721553	LG 8	6721553	2.22e-72
C29_6721558	LG 8	6721558	1.53e-90
C29_6721563	LG 8	6721563	2.38e-91
C29_6721565	LG 8	6721565	1.53e-90
C29_6740770	LG 8	6740770	1.92e-57
C29_6741536	LG 8	6741536	3.55e-50
C29_6749509	LG 8	6749509	2.03e-45
C29_6768411	LG 8	6768411	2.57e-63
C29_6791614	LG 8	6791614	9.89e-45
C29_6807092	LG 8	6807092	2.58e-32
C29_6808346	LG 8	6808346	2.96e-64
C29_6808940	LG 8	6808940	2.68e-46
C29_6821905	LG 8	6821905	1.07e-38
C29_6823372	LG 8	6823372	5.76e-41
C29_6834131	LG 8	6834131	2.02e-56
C29_6835737	LG 8	6835737	1.82e-39
C29_6837992	LG 8	6837992	7.4748e-42
C29_6865862	LG 8	6865862	7.27e-51
C29_6869307	LG 8	6869307	2.67e-46
C29_6891800	LG 8	6891800	5.21e-09
C29_6892086	LG 8	6892086	7.42e-46
C29_6895264	LG 8	6895264	1.18e-43
C29_6912561	LG 8	6912561	3.97e-19

## Sheet: Sheet2
CHROM	POS	REF	ALT	BSY.GT-2
C29	6202944	G	C	1/1
C29	6203806	T	C	1/1
C29	6207010	C	CT	1/1
C29	6210331	C	T	1/1
C29	6211409	T	C	1/1
C29	6213822	C	CA	1/1
C29	6219437	A	G	1/1
C29	6225472	G	A	1/1
C29	6225978	CGG	C	1/1
C29	6235078	G	A	1/1
C29	6236161	A	G	1/1
C29	6240453	GTATATATATATA	G,GTA	1/2
C29	6247089	G	T	1/1
C29	6254366	G	GT	1/1
C29	6256522	G	A	1/1
C29	6267235	A	C	1/1
C29	6267461	G	A	1/1
C29	6287386	C	T	1/1
C29	6289923	C	G	1/1
C29	6291696	C	T	1/1
C29	6293226	T	TA	1/1
C29	6297488	T	C	1/1
C29	6304637	C	T	1/1
C29	6305199	G	C	1/1
C29	6305847	T	C	1/1
C29	6315462	TAA	T	1/1
C29	6315803	C	T	1/1
C29	6320581	CA	C	1/1
C29	6327628	A	G	1/1
C29	6328304	G	A	1/1
C29	6328902	C	T	1/1
C29	6347717	A	AT	1/1
C29	6349209	T	A	1/1
C29	6349210	G	A	1/1
C29	6350849	G	A	1/1
C29	6352341	C	T	1/1
C29	6356173	T	C	1/1
C29	6357467	A	T	1/1
C29	6358000	C	T	1/1
C29	6366409	G	A	1/1
C29	6366414	G	A	1/1
C29	6367350	G	T	1/1
C29	6384515	T	TA	1/1
C29	6385901	G	A	1/1
C29	6387816	A	C	1/1
C29	6387822	T	TC	1/1
C29	6399382	CA	C	1/1
C29	6400566	C	T	1/1
C29	6401427	C	T	1/1
C29	6407286	G	A	1/1
C29	6409692	A	AT	1/1
C29	6420812	G	T	1/1
C29	6425170	C	T	1/1
C29	6425388	G	A	1/1
C29	6427153	A	G	1/1
C29	6430207	G	A	1/1
C29	6430527	TA	T	1/1
C29	6432275	C	T	1/1
C29	6435620	G	GT	1/1
C29	6435934	G	C	1/1
C29	6436412	G	A	1/1
C29	6460570	A	AAT	1/1
C29	6466594	A	ATT	1/1
C29	6468978	G	A	1/1
C29	6469093	AATAT	AAT,A	1/2
C29	6474683	T	C	1/1
C29	6474948	C	CA	1/1
C29	6477954	T	C	1/1
C29	6479750	T	C	1/1
C29	6480443	T	A	1/1
C29	6481723	A	G	1/1
C29	6483245	A	G	1/1
C29	6485895	T	C	1/1
C29	6487588	C	T	1/1
C29	6488874	CA	C	1/1
C29	6493330	A	G	1/1
C29	6497692	CT	C	1/1
C29	6503807	T	G	1/1
C29	6508754	AC	A	1/1
C29	6508991	CTTT	C,CT	1/2
C29	6517674	A	G	1/1
C29	6533955	AAT	A	1/1
C29	6539450	CT	C	1/1
C29	6546038	T	C	1/1
C29	6547568	C	T	1/1
C29	6549401	G	A	1/1
C29	6549705	A	G	1/1
C29	6559792	A	G	1/1
C29	6562779	C	G	1/1
C29	6583109	A	AGGG	1/1
C29	6589955	T	C	1/1
C29	6592931	C	T	1/1
C29	6603241	G	GAA	1/1
C29	6603467	T	G	1/1
C29	6604856	C	G	1/1
C29	6625683	T	C	1/1
C29	6631438	T	TA	1/1
C29	6632696	A	AT	1/1
C29	6634843	AAT	A	1/1
C29	6637498	C	G	1/1
C29	6643260	CAT	C	1/1
C29	6649796	T	C	1/1
C29	6652919	A	G	1/1
C29	6655650	TAA	TA,T	1/2
C29	6657412	T	TA	1/1
C29	6661666	ATC	A	1/1
C29	6674693	AT	A	1/1
C29	6680268	C	G	1/1
C29	6687073	A	G	1/1
C29	6696253	A	C	1/1
C29	6705713	A	G	1/1
C29	6707256	AT	A	1/1
C29	6709058	G	A	1/1
C29	6710453	CGG	C	1/1
C29	6712436	T	TGGG	1/1
C29	6716282	CAA	C	1/1
C29	6716579	G	C	1/1
C29	6716601	T	TTA	1/1
C29	6716874	T	C	1/1
C29	6717525	G	GA	1/1
C29	6717692	C	T	1/1
C29	6718943	G	A	1/1
C29	6721553	ACAGG	A	1/1
C29	6721558	TAG	T	1/1
C29	6721563	A	T	1/1
C29	6721565	GTATATGCA	G	1/1
C29	6731266	AATAT	A	1/1
C29	6740392	C	T	1/1
C29	6740770	G	A	1/1
C29	6741536	C	T	1/1
C29	6749509	G	A	1/1
C29	6750535	GA	G	1/1
C29	6760871	A	G	1/1
C29	6768411	T	C	1/1
C29	6769479	GT	G	1/1
C29	6775938	T	G	1/1
C29	6776864	A	G	1/1
C29	6780278	TA	T	1/1
C29	6791614	T	C	1/1
C29	6795329	A	G	1/1
C29	6796877	TA	T	1/1
C29	6806740	A	G	1/1
C29	6807092	A	C	1/1
C29	6808346	A	G	1/1
C29	6808940	G	A	1/1
C29	6811290	A	AT	1/1
C29	6816550	A	C	1/1
C29	6816795	AAC	A	1/1
C29	6821010	G	GTAATAATAATAA	1/1
C29	6821905	C	T	1/1
C29	6823372	G	A	1/1
C29	6826723	AC	A	1/1
C29	6834131	T	C	1/1
C29	6835737	C	T	1/1
C29	6837992	T	G	1/1
C29	6840597	A	G	1/1
C29	6840756	T	C	1/1
C29	6844966	G	C	1/1
C29	6844971	A	T	1/1
C29	6851872	A	G	1/1
C29	6865862	C	T	1/1
C29	6869307	C	T	1/1
C29	6870442	T	C	1/1
C29	6872438	A	G	1/1
C29	6873920	G	A	1/1
C29	6876048	T	A	1/1
C29	6883065	T	C	1/1
C29	6891362	A	G	1/1
C29	6891800	AGGG	A	1/1
C29	6892014	G	C	1/1
C29	6892086	C	T	1/1
C29	6895264	A	G	1/1
C29	6912561	T	TGA	1/1
C29	6930492	A	G	1/1
C29	6946393	A	G	1/1
C29	6954306	G	C	1/1
C29	6967282	C	T	1/1
C29	6980757	T	A	1/1
C29	6981058	G	A	1/1
C29	6990446	G	A	1/1
C29	6991773	T	C	1/1
C29	6993135	T	TGG	1/1
C29	7005034	C	CTATA	1/1
C29	7007383	A	AT,ATT	1/2
C29	7010799	A	G	1/1
C29	7011159	T	TG	1/1
C29	7017049	A	G	1/1
C29	7021081	T	C	1/1
C29	7025395	G	A	1/1
C29	7027175	T	C	1/1
C29	7028802	T	G	1/1
C29	7033780	GATAT	G	1/1
C29	7035493	G	T	1/1
C29	7039955	G	A	1/1
C29	7045069	C	T	1/1
C29	7051039	G	A	1/1
C29	7055183	TTA	T	1/1
C29	7055973	C	T	1/1
C29	7056867	G	A	1/1
C29	7057504	C	CT,CTT	1/2
C29	7061226	A	AAT	1/1
C29	7061364	G	A	1/1
C29	7067702	T	TGG	1/1
C29	7068275	T	TA	1/1
C29	7071200	T	C	1/1
C29	7083287	G	A	1/1
C29	7083338	A	G	1/1
C29	7085788	A	T	1/1
C29	7097340	A	T	1/1
C29	7097342	T	G	1/1
C29	7098600	C	T	1/1
C29	7102493	C	T	1/1
C29	7103108	C	T	1/1
C29	7106327	T	C	1/1
C29	7113738	A	C	1/1
C29	7120591	C	T	1/1
C29	7126121	T	C	1/1
C29	7126784	T	A	1/1
C29	7128918	A	G	1/1
C29	7130838	G	A	1/1
C29	7133458	A	T	1/1
C29	7135542	T	TGG,TGGG	1/2
C29	7137857	T	C	1/1
C29	7143791	T	C	1/1
C29	7144527	G	A	1/1
C29	7146358	C	A	1/1
C29	7151252	T	C	1/1
C29	7157662	A	ATGAAT	1/1
C29	7157833	G	A	1/1
C29	7168186	C	T	1/1
C29	7169609	C	CAT,CATAT	1/2
C29	7173062	A	G	1/1
C29	7176297	G	T	1/1
C29	7184163	C	A	1/1
C29	7184429	C	T	1/1
C29	7184482	G	T	1/1
C29	7201653	C	T	1/1
C29	7228249	T	C	1/1
C29	7229670	A	AG	1/1
C29	7240433	T	G	1/1
C29	7242491	T	C	1/1
C29	7251655	GT	G	1/1
C29	7251683	G	C	1/1
C29	7252659	C	T	1/1
C29	7261161	T	C	1/1
C29	7263068	A	G	1/1
C29	7266348	G	A	1/1
C29	7267072	T	C	1/1
C29	7269442	T	A	1/1
C29	7269528	A	T	1/1
C29	7272937	C	T	1/1
C29	7274627	T	C	1/1
C29	7281992	A	G	1/1
C29	7283849	T	C	1/1
C29	7286200	A	G	1/1
C29	7293202	A	G	1/1
C29	7295913	A	G	1/1
C29	7308608	A	G	1/1
C29	7312349	A	G	1/1
C29	7321109	G	A	1/1
C29	7322910	T	C	1/1
C29	7338697	A	T	1/1
C29	7343566	C	T	1/1
C29	7347499	G	A	1/1
C29	7348206	A	G	1/1
C29	7355504	AT	A	1/1
C29	7360781	A	G	1/1
C29	7369700	G	C	1/1
C29	7374916	G	A	1/1
C29	7381325	G	T	1/1
C29	7386283	AATATATAT	A,AAT	1/2
C29	7391588	G	A	1/1
C29	7392023	C	T	1/1
C29	7403826	CAT	C,CATAT	1/1
C29	7407985	T	C	1/1
C29	7410994	G	A	1/1
C29	7411036	A	G	1/1
C29	7411054	A	G	1/1
C29	7411144	G	A	1/1
C29	7411184	G	A	1/1
C29	7411213	G	A	1/1
C29	7411216	T	C	1/1
C29	7411283	G	A	1/1
C29	7411285	A	G	1/1
C29	7411294	C	T	1/1
C29	7411327	A	G	1/1
C29	7411330	A	G	1/1
C29	7411333	T	A	1/1
C29	7411348	A	G	1/1
C29	7415117	G	C	1/1
C29	7419335	A	G	1/1
C29	7420878	C	A	1/1
C29	7420962	C	G	1/1
C29	7421213	C	CTA	1/1
C29	7421228	C	CAT	1/1
C29	7433881	C	T	1/1
C29	7435435	C	T	1/1
C29	7437686	A	G	1/1
C29	7437910	GA	G	1/1
C29	7443945	T	C	1/1
C29	7444497	C	CCTT	1/1
C29	7447610	A	G	1/1
C29	7449372	A	G	1/1
C29	7450673	CG	C	1/1
C29	7457277	A	G	1/1
C29	7459691	T	A	1/1
C29	7460782	A	T	1/1
C29	7463298	G	C	1/1
C29	7464210	GTTT	G	1/1
C29	7466866	A	G	1/1
C29	7466895	T	C	1/1
C29	7466998	G	C	1/1
C29	7467003	G	T	1/1
C29	7467970	C	G	1/1
C29	7472460	TTATTAAAAAAATGTATAGAA	T	1/1
C29	7472559	G	C	1/1
C29	7472633	C	T	1/1
C29	7473935	A	G	1/1
C29	7474431	T	TAA,TAAA	1/2
C29	7474547	G	C	1/1
C29	7475104	C	T	1/1
C29	7475527	AT	A	1/1
C29	7476897	T	C	1/1
C29	7478660	A	G	1/1
C29	7478661	A	C	1/1
C29	7481340	T	C	1/1
C29	7485450	A	AT	1/1
C29	7485560	A	G	1/1
C29	7485738	T	C	1/1
C29	7487769	G	A	1/1
C29	7487909	C	G	1/1
C29	7487985	G	A	1/1
C29	7488466	T	G	1/1
C29	7488513	A	G	1/1
C29	7488515	T	TC	1/1
C29	7488516	G	GAT	1/1
C29	7488548	CAA	C	1/1
C29	7488708	A	C	1/1
C29	7488802	CTTCTAAAGAGTTCAAGCCCAAGA	C	1/1
C29	7488843	T	C	1/1
C29	7488847	A	G	1/1
C29	7488858	G	C	1/1
C29	7489205	TAA	T	1/1
C29	7489892	C	T	1/1
C29	7489896	A	G	1/1
C29	7491117	T	C	1/1
C29	7491125	G	T	1/1
C29	7491133	A	G	1/1
C29	7491156	A	G	1/1
C29	7491163	T	C	1/1
C29	7491222	C	T	1/1
C29	7491223	G	A	1/1
C29	7491234	G	T	1/1
C29	7492294	A	G	1/1
C29	7492335	T	A	1/1
C29	7492340	G	A	1/1
C29	7492375	C	T	1/1
C29	7492477	C	T	1/1
C29	7492501	A	T	1/1
C29	7492729	T	C	1/1
C29	7492817	G	A	1/1
C29	7492955	G	T	1/1
C29	7493247	T	A	1/1
C29	7493249	T	C	1/1
C29	7493269	A	G	1/1
C29	7493310	T	G	1/1
C29	7493318	A	G	1/1
C29	7493362	T	C	1/1
C29	7493364	G	A	1/1
C29	7493366	G	C	1/1
C29	7493370	C	T	1/1
C29	7493380	G	A	1/1
C29	7493398	T	C	1/1
C29	7493450	C	G	1/1
C29	7493479	CT	C	1/1
C29	7493486	T	C	1/1
C29	7493574	G	A	1/1
C29	7493794	A	C	1/1
C29	7493931	T	G	1/1
C29	7493961	C	T	1/1
C29	7493983	G	T	1/1
C29	7494114	T	C	1/1
C29	7494153	T	C	1/1
C29	7494177	C	T	1/1
C29	7494230	G	A	1/1
C29	7494295	C	T	1/1
C29	7494313	G	A	1/1
C29	7494412	C	T	1/1
C29	7494509	C	G	1/1
C29	7494529	G	A	1/1
C29	7494631	C	G	1/1
C29	7494658	T	C	1/1
C29	7494679	C	T	1/1
C29	7494760	T	C	1/1
C29	7494769	T	G	1/1
C29	7494849	CT	C	1/1
C29	7494887	G	C	1/1
C29	7494918	T	A	1/1
C29	7494936	G	T	1/1
C29	7495106	A	AT	1/1
C29	7495123	A	G	1/1
C29	7495202	C	A	1/1
C29	7495249	AGTAATGTCCTAATTCCAT	A	1/1
C29	7495301	G	A	1/1
C29	7495354	G	A	1/1
C29	7495419	T	G	1/1
C29	7495440	T	C	1/1
C29	7495492	G	T	1/1
C29	7495696	T	A	1/1
C29	7495753	G	A	1/1
C29	7495764	G	A	1/1
C29	7495816	G	C	1/1
C29	7495868	T	C	1/1
C29	7495904	T	TTCTTGATTA	1/1
C29	7496112	G	C	1/1
C29	7496290	C	A	1/1
C29	7496365	T	C	1/1
C29	7496400	T	C	1/1
C29	7496425	A	C	1/1
C29	7496426	T	C	1/1
C29	7496431	C	T	1/1
C29	7496564	T	C	1/1
C29	7496721	C	T	1/1
C29	7496733	G	T	1/1
C29	7496986	T	TA	1/1
C29	7497031	G	A	1/1
C29	7497190	C	T	1/1
C29	7497265	C	T	1/1
C29	7497280	T	C	1/1
C29	7497375	C	T	1/1
C29	7497425	G	A	1/1
C29	7497554	A	C	1/1
C29	7497569	A	G	1/1
C29	7497576	ATTT	A	1/1
C29	7497583	T	TAA	1/1
C29	7497664	A	G	1/1
C29	7497712	T	A	1/1
C29	7497717	T	A	1/1
C29	7497860	C	T	1/1
C29	7497897	A	T	1/1
C29	7497956	C	T	1/1
C29	7498115	C	G	1/1
C29	7498166	A	T	1/1
C29	7498194	G	T	1/1
C29	7498201	T	TC	1/1
C29	7498263	G	A	1/1
C29	7498467	G	A	1/1
C29	7498530	T	C	1/1
C29	7498696	G	C	1/1
C29	7498744	A	T	1/1
C29	7498816	A	G	1/1
C29	7498820	G	A	1/1
C29	7498878	T	G	1/1
C29	7498981	C	G	1/1
C29	7499001	C	T	1/1
C29	7499092	AT	A	1/1
C29	7499152	G	T	1/1
C29	7499307	A	G	1/1
C29	7499470	A	T	1/1
C29	7499545	C	G	1/1
C29	7499557	C	T	1/1
C29	7499620	A	C	1/1
C29	7499621	A	G	1/1
C29	7499627	T	A	1/1
C29	7500033	T	A	1/1
C29	7500085	G	A	1/1
C29	7500123	C	A	1/1
C29	7500190	C	T	1/1
C29	7500252	C	T	1/1
C29	7500265	A	AC	1/1
C29	7500388	A	T	1/1
C29	7500410	T	A	1/1
C29	7500438	CA	C	1/1
C29	7500453	T	C	1/1
C29	7500468	G	A	1/1
C29	7500599	C	G	1/1
C29	7500617	G	GT	1/1
C29	7500672	G	T	1/1
C29	7500676	T	G	1/1
C29	7500685	C	T	1/1
C29	7500690	T	G	1/1
C29	7500722	A	G	1/1
C29	7500726	G	T	1/1
C29	7500737	C	T	1/1
C29	7500774	C	T	1/1
C29	7500795	G	C	1/1
C29	7500811	C	A	1/1
C29	7501303	G	T	1/1
C29	7501436	A	G	1/1
C29	7501524	CTACATATATATAT	C	1/1
C29	7501607	T	G	1/1
C29	7501614	C	T	1/1
C29	7501645	T	C	1/1
C29	7501988	C	T	1/1
C29	7502080	G	A	1/1
C29	7502150	A	G	1/1
C29	7502355	G	A	1/1
C29	7502362	T	C	1/1
C29	7502426	C	T	1/1
C29	7502440	A	G	1/1
C29	7502472	A	G	1/1
C29	7502496	ATTATATTCAAATATTATAT	A	1/1
C29	7502518	GTCGTATGA	G	1/1
C29	7502539	A	G	1/1
C29	7503014	G	A	1/1
C29	7503027	A	G	1/1
C29	7503034	G	A	1/1
C29	7503504	A	C	1/1
C29	7503510	T	C	1/1
C29	7503512	A	G	1/1
C29	7503549	C	G	1/1
C29	7503562	G	A	1/1
C29	7503582	G	T	1/1
C29	7503606	A	C	1/1
C29	7503617	G	T	1/1
C29	7503719	ATGT	A	1/1
C29	7503845	G	C	1/1
C29	7503854	T	C	1/1
C29	7503857	T	C	1/1
C29	7503861	G	C	1/1
C29	7503883	G	A	1/1
C29	7503895	T	C	1/1
C29	7503930	T	C	1/1
C29	7504223	C	CT	1/1
C29	7504270	G	A	1/1
C29	7504273	G	A	1/1
C29	7504373	C	T	1/1
C29	7504400	A	G	1/1
C29	7504882	T	C	1/1
C29	7504916	T	A	1/1
C29	7504919	G	T	1/1
C29	7504928	C	T	1/1
C29	7504944	C	T	1/1
C29	7504945	T	A	1/1
C29	7505027	C	T	1/1
C29	7505049	A	C	1/1
C29	7505085	C	A	1/1
C29	7505259	G	A	1/1
C29	7505392	C	T	1/1
C29	7505410	C	T	1/1
C29	7505413	G	A	1/1
C29	7505422	C	A	1/1
C29	7505423	A	G	1/1
C29	7505444	CT	C	1/1
C29	7505466	G	A	1/1
C29	7505471	C	T	1/1
C29	7505472	A	C	1/1
C29	7505474	C	T	1/1
C29	7505495	G	A	1/1
C29	7505500	C	G	1/1
C29	7505512	A	G	1/1
C29	7505516	C	T	1/1
C29	7505541	G	A	1/1
C29	7505546	T	A	1/1
C29	7505551	A	G	1/1
C29	7505565	G	A	1/1
C29	7505569	A	G	1/1
C29	7505637	C	T	1/1
C29	7505671	C	T	1/1
C29	7505682	C	T	1/1
C29	7505942	A	G	1/1
C29	7505994	G	C	1/1
C29	7505995	A	G	1/1
C29	7506054	C	T	1/1
C29	7506095	G	A	1/1
C29	7506096	T	C	1/1
C29	7506120	GC	G	1/1
C29	7506122	A	T	1/1
C29	7506133	C	A	1/1
C29	7506141	T	C	1/1
C29	7506250	A	G	1/1
C29	7506264	C	T	1/1
C29	7506373	TG	T	1/1
C29	7506387	C	CT	1/1
C29	7506392	C	T	1/1
C29	7506393	C	T	1/1
C29	7506458	A	G	1/1
C29	7506489	T	C	1/1
C29	7506503	C	G	1/1
C29	7506509	C	G	1/1
C29	7506516	T	G	1/1
C29	7506521	AC	A	1/1
C29	7507457	G	C	1/1
C29	7507486	G	A	1/1
C29	7507518	G	T	1/1
C29	7507697	C	A	1/1
C29	7507767	C	T	1/1
C29	7507830	T	C	1/1
C29	7507836	T	C	1/1
C29	7507848	G	A	1/1
C29	7507856	C	T	1/1
C29	7507910	G	A	1/1
C29	7507922	T	C	1/1
C29	7507945	G	C	1/1
C29	7507976	C	T	1/1
C29	7508012	C	T	1/1
C29	7508032	A	C	1/1
C29	7508104	C	T	1/1
C29	7508121	T	G	1/1
C29	7508148	T	A	1/1
C29	7508159	T	G	1/1
C29	7508160	A	G	1/1
C29	7508178	A	T	1/1
C29	7508179	A	T	1/1
C29	7508184	G	A	1/1
C29	7508207	C	T	1/1
C29	7508210	C	G	1/1
C29	7508213	C	T	1/1
C29	7508215	A	G	1/1
C29	7508227	C	G	1/1
C29	7508250	T	C	1/1
C29	7508252	C	T	1/1
C29	7508262	T	TA	1/1
C29	7508283	T	G	1/1
C29	7508300	G	A	1/1
C29	7508528	C	A	1/1
C29	7508529	A	C	1/1
C29	7508862	G	A	1/1
C29	7508907	A	G	1/1
C29	7508925	G	A	1/1
C29	7508934	C	T	1/1
C29	7508963	G	T	1/1
C29	7508983	G	GA	1/1
C29	7509024	G	T	1/1
C29	7509063	T	A	1/1
C29	7509094	A	T	1/1
C29	7509103	G	A	1/1
C29	7509151	A	C	1/1
C29	7509286	G	A	1/1
C29	7509301	T	C	1/1
C29	7509314	G	A	1/1
C29	7509590	C	T	1/1
C29	7509650	T	C	1/1
C29	7509672	T	TA	1/1
C29	7509684	A	T	1/1
C29	7509758	T	C	1/1
C29	7509760	C	A	1/1
C29	7509781	C	T	1/1
C29	7509785	T	C	1/1
C29	7510075	A	G	1/1
C29	7510098	C	T	1/1
C29	7510107	T	G	1/1
C29	7510117	C	T	1/1
C29	7512016	C	G	1/1
C29	7512018	C	T	1/1
C29	7512021	T	G	1/1
C29	7512258	C	T	1/1
C29	7512271	T	C	1/1
C29	7512275	A	G	1/1
C29	7512276	T	C	1/1
C29	7512312	G	A	1/1
C29	7512331	C	T	1/1
C29	7512359	G	A	1/1
C29	7512395	C	T	1/1
C29	7512402	A	G	1/1
C29	7512409	T	C	1/1
C29	7512553	T	TG	1/1
C29	7512554	A	T	1/1
C29	7513344	G	A	1/1
C29	7513353	T	C	1/1
C29	7513405	G	T	1/1
C29	7513410	A	G	1/1
C29	7513417	C	T	1/1
C29	7513430	G	A	1/1
C29	7513448	G	C	1/1
C29	7513454	T	TA	1/1
C29	7513542	A	T	1/1
C29	7514454	G	C	1/1
C29	7515568	C	T	1/1
C29	7515592	T	G	1/1
C29	7515601	T	C	1/1
C29	7515616	T	C	1/1
C29	7515645	GA	G	1/1
C29	7515736	A	G	1/1
C29	7515857	G	A	1/1
C29	7516560	G	A	1/1
C29	7516644	C	A	1/1
C29	7516683	G	A	1/1
C29	7516698	A	C	1/1
C29	7516736	G	A	1/1
C29	7516738	C	T	1/1
C29	7516774	A	G	1/1
C29	7516814	T	C	1/1
C29	7517031	A	T	1/1
C29	7517744	ATG	A	1/1
C29	7517746	G	GCAAA	1/1
C29	7517751	G	A	1/1
C29	7517772	C	T	1/1
C29	7517783	G	A	1/1
C29	7517804	G	A	1/1
C29	7518310	A	C	1/1
C29	7518318	C	T	1/1
C29	7518320	A	G	1/1
C29	7518325	T	C	1/1
C29	7518327	G	A	1/1
C29	7518354	G	A	1/1
C29	7518372	C	T	1/1
C29	7518384	G	GC	1/1
C29	7518405	A	G	1/1
C29	7518440	T	A	1/1
C29	7518458	C	T	1/1
C29	7520226	G	T	1/1
C29	7520247	A	T	1/1
C29	7520263	T	G	1/1
C29	7520362	A	G	1/1
C29	7520431	A	G	1/1
C29	7520455	T	C	1/1
C29	7520574	G	A	1/1
C29	7520615	C	G	1/1
C29	7521491	A	C	1/1
C29	7521492	GA	G	1/1
C29	7521508	A	T	1/1
C29	7521511	C	T	1/1
C29	7521514	T	G	1/1
C29	7521544	T	G	1/1
C29	7521547	A	G	1/1
C29	7521549	G	A	1/1
C29	7521556	T	C	1/1
C29	7521583	A	T	1/1
C29	7521597	G	C	1/1
C29	7521993	G	A	1/1
C29	7522013	G	A	1/1
C29	7522027	C	T	1/1
C29	7522039	T	C	1/1
C29	7522410	G	A	1/1
C29	7522418	G	GA	1/1
C29	7522464	TA	T	1/1
C29	7522486	C	CT	1/1
C29	7522490	G	T	1/1
C29	7522525	G	T	1/1
C29	7522531	C	T	1/1
C29	7522546	C	A	1/1
C29	7522760	G	T	1/1
C29	7522859	A	AT	1/1
C29	7522890	C	A	1/1
C29	7522906	A	T	1/1
C29	7522908	A	T	1/1
C29	7522991	G	A	1/1
C29	7523455	A	ATAATTGTTCTTTCCAAATATTAACTCCATT	1/1
C29	7523476	T	A	1/1
C29	7523874	A	T	1/1
C29	7524140	C	T	1/1
C29	7524149	G	A	1/1
C29	7524202	A	T	1/1
C29	7524220	C	T	1/1
C29	7524306	C	G	1/1
C29	7524327	T	C	1/1
C29	7524378	A	G	1/1
C29	7524405	A	AC	1/1
C29	7524432	G	T	1/1
C29	7524434	C	T	1/1
C29	7524561	T	C	1/1
C29	7524657	C	T	1/1
C29	7525091	G	T	1/1
C29	7525092	T	C	1/1
C29	7525184	G	T	1/1
C29	7525194	T	C	1/1
C29	7525195	G	A	1/1
C29	7525372	A	G	1/1
C29	7525500	T	C	1/1
C29	7525502	T	C	1/1
C29	7525508	G	A	1/1
C29	7525532	G	A	1/1
C29	7525588	C	G	1/1
C29	7525615	T	A	1/1
C29	7525623	A	G	1/1
C29	7525661	A	G	1/1
C29	7525666	G	A	1/1
C29	7525956	C	T	1/1
C29	7525962	A	G	1/1
C29	7525972	T	C	1/1
C29	7526073	T	C	1/1
C29	7526148	A	G	1/1
C29	7526192	C	T	1/1
C29	7526193	CA	C	1/1
C29	7526268	A	ACG	1/1
C29	7526377	CATT	C	1/1
C29	7526380	T	TCG	1/1
C29	7526398	C	T	1/1
C29	7526820	G	C	1/1
C29	7527085	A	T	1/1
C29	7527279	T	A	1/1
C29	7527280	TC	T	1/1
C29	7527336	T	C	1/1
C29	7527344	A	G	1/1
C29	7527363	C	G	1/1
C29	7527364	C	G	1/1
C29	7527555	T	C	1/1
C29	7527572	T	C	1/1
C29	7527581	G	A	1/1
C29	7527642	G	A	1/1
C29	7527717	T	A	1/1
C29	7527738	T	G	1/1
C29	7527777	TA	T	1/1
C29	7528299	A	C	1/1
C29	7528333	A	T	1/1
C29	7528357	A	G	1/1
C29	7528454	T	C	1/1
C29	7528478	T	A	1/1
C29	7528485	T	C	1/1
C29	7528522	C	A	1/1
C29	7528527	G	A	1/1
C29	7528529	T	TA	1/1
C29	7528558	T	G	1/1
C29	7528562	A	AG	1/1
C29	7528578	T	TA	1/1
C29	7528608	C	A	1/1
C29	7528609	C	A	1/1
C29	7528635	C	A	1/1
C29	7528709	C	A	1/1
C29	7528711	G	A	1/1
C29	7528724	GT	G	1/1
C29	7528740	C	T	1/1
C29	7528784	C	T	1/1
C29	7528789	A	C	1/1
C29	7528800	A	G	1/1
C29	7528822	G	C	1/1
C29	7528838	A	G	1/1
C29	7528897	T	G	1/1
C29	7529184	C	T	1/1
C29	7529241	C	T	1/1
C29	7529308	A	T	1/1
C29	7529329	A	T	1/1
C29	7529385	G	T	1/1
C29	7529411	C	CA	1/1
C29	7529445	G	A	1/1
C29	7529451	G	A	1/1
C29	7529546	A	G	1/1
C29	7529563	C	T	1/1
C29	7529585	G	A	1/1
C29	7530385	C	CA	1/1
C29	7530404	A	G	1/1
C29	7530415	T	C	1/1
C29	7530437	T	TGGTG	1/1
C29	7530439	A	AATTAATT	1/1
C29	7530454	A	G	1/1
C29	7530461	T	C	1/1
C29	7530515	G	A	1/1
C29	7530557	T	G	1/1
C29	7530585	A	G	1/1
C29	7530726	G	A	1/1
C29	7530752	G	T	1/1
C29	7530758	C	T	1/1
C29	7530759	A	G	1/1
C29	7530760	AG	A	1/1
C29	7530773	T	G	1/1
C29	7530777	T	C	1/1
C29	7530967	A	C	1/1
C29	7530987	C	G	1/1
C29	7530996	G	A	1/1
C29	7531019	T	C	1/1
C29	7531021	G	A	1/1
C29	7531076	A	G	1/1
C29	7531080	A	G	1/1
C29	7531093	A	G	1/1
C29	7531125	C	T	1/1
C29	7531174	T	C	1/1
C29	7531248	C	A	1/1
C29	7531260	T	G	1/1
C29	7531324	C	T	1/1
C29	7531337	A	T	1/1
C29	7531414	A	T	1/1
C29	7531495	A	C	1/1
C29	7531543	T	G	1/1
C29	7531596	T	G	1/1
C29	7531597	T	C	1/1
C29	7532049	T	C	1/1
C29	7532063	T	C	1/1
C29	7532071	C	T	1/1
C29	7532092	C	CA	1/1
C29	7532120	C	T	1/1
C29	7533138	G	C	1/1
C29	7533253	G	A	1/1
C29	7533291	TAAATTGAATTTAATTA	T	1/1
C29	7533317	G	A	1/1
C29	7533366	C	T	1/1
C29	7533372	G	C	1/1
C29	7533444	T	C	1/1
C29	7533481	G	T	1/1
C29	7533502	C	T	1/1
C29	7533533	G	T	1/1
C29	7533582	TA	T	1/1
C29	7533592	G	A	1/1
C29	7533594	T	C	1/1
C29	7533655	ATGGTTTTAT	A	1/1
C29	7534014	T	G	1/1
C29	7534034	T	C	1/1
C29	7534050	T	A	1/1
C29	7534065	A	G	1/1
C29	7534081	G	A	1/1
C29	7534114	T	C	1/1
C29	7534124	TGTCGACG	T	1/1
C29	7534147	G	A	1/1
C29	7534172	G	A	1/1
C29	7534180	T	C	1/1
C29	7534191	A	C	1/1
C29	7534231	TG	T	1/1
C29	7534268	T	G	1/1
C29	7534311	G	A	1/1
C29	7534341	G	A	1/1
C29	7534666	G	A	1/1
C29	7534676	C	T	1/1
C29	7534754	A	G	1/1
C29	7534772	T	TG	1/1
C29	7534782	A	AC	1/1
C29	7534797	A	G	1/1
C29	7534834	A	C,G	1/2
C29	7534954	G	T	1/1
C29	7534965	C	CG	1/1
C29	7534966	A	G	1/1
C29	7534979	A	T	1/1
C29	7535019	C	T	1/1
C29	7535410	C	T	1/1
C29	7535556	T	C	1/1
C29	7535566	T	A	1/1
C29	7535595	G	T	1/1
C29	7535600	G	A	1/1
C29	7535664	G	A	1/1
C29	7535672	A	G	1/1
C29	7535678	TC	T	1/1
C29	7535724	C	T	1/1
C29	7535725	G	A	1/1
C29	7535752	C	G	1/1
C29	7536365	A	G	1/1
C29	7536383	A	G	1/1
C29	7536407	C	T	1/1
C29	7536428	T	A	1/1
C29	7536443	C	T	1/1
C29	7536541	C	A	1/1
C29	7536560	C	A	1/1
C29	7536693	A	G	1/1
C29	7536759	A	G	1/1
C29	7536835	A	G	1/1
C29	7536841	G	A	1/1
C29	7536860	A	G	1/1
C29	7536865	T	A	1/1
C29	7536891	C	G	1/1
C29	7536902	A	G	1/1
C29	7536915	T	C	1/1
C29	7536953	C	T	1/1
C29	7537133	A	G	1/1
C29	7537265	A	G	1/1
C29	7537304	A	G	1/1
C29	7537382	A	T	1/1
C29	7537421	C	G	1/1
C29	7537459	T	C	1/1
C29	7537694	G	A	1/1
C29	7537697	C	T	1/1
C29	7537773	T	C	1/1
C29	7537781	C	T	1/1
C29	7537786	T	A	1/1
C29	7537787	A	G	1/1
C29	7537794	C	A	1/1
C29	7537797	G	T	1/1
C29	7537884	G	A	1/1
C29	7537885	C	T	1/1
C29	7538065	C	A	1/1
C29	7538104	C	A	1/1
C29	7538118	T	C	1/1
C29	7538120	G	A	1/1
C29	7538133	G	A	1/1
C29	7538152	T	C	1/1
C29	7538176	C	T	1/1
C29	7538177	T	G	1/1
C29	7538197	C	G	1/1
C29	7538218	G	A	1/1
C29	7538223	G	A	1/1
C29	7538232	T	TC	1/1
C29	7538233	T	C	1/1
C29	7538303	T	G	1/1
C29	7538342	A	G	1/1
C29	7538344	A	G	1/1
C29	7538354	A	C	1/1
C29	7538364	AT	A	1/1
C29	7538495	G	GA	1/1
C29	7538498	G	A	1/1
C29	7538556	C	T	1/1
C29	7538579	T	G	1/1
C29	7538624	G	C	1/1
C29	7538641	C	T	1/1
C29	7538658	G	C	1/1
C29	7538676	C	T	1/1
C29	7538679	A	G	1/1
C29	7538704	A	G	1/1
C29	7538913	A	G	1/1
C29	7538934	A	G	1/1
C29	7538938	T	G	1/1
C29	7538945	T	C	1/1
C29	7538993	A	AT	1/1
C29	7539026	T	C	1/1
C29	7539056	G	A	1/1
C29	7539123	G	T	1/1
C29	7539149	T	C	1/1
C29	7539168	A	T	1/1
C29	7539173	G	A	1/1
C29	7539299	T	C	1/1
C29	7539320	G	A	1/1
C29	7539326	A	G	1/1
C29	7539334	G	A	1/1
C29	7539366	T	C	1/1
C29	7539391	C	T	1/1
C29	7539397	G	T	1/1
C29	7539398	A	AT	1/1
C29	7539408	C	T	1/1
C29	7539802	T	C	1/1
C29	7539879	G	A	1/1
C29	7539892	C	T	1/1
C29	7539897	T	C	1/1
C29	7539901	A	T	1/1
C29	7539933	C	T	1/1
C29	7539934	G	A	1/1
C29	7539938	C	G	1/1
C29	7539993	T	G	1/1
C29	7540066	A	C	1/1
C29	7540163	G	T	1/1
C29	7540209	T	G	1/1
C29	7540258	G	A	1/1
C29	7540310	G	A	1/1
C29	7540339	G	A	1/1
C29	7540447	G	A	1/1
C29	7540511	T	A	1/1
C29	7540543	A	G	1/1
C29	7540593	T	C	1/1
C29	7540706	C	A	1/1
C29	7540757	A	G	1/1
C29	7541027	A	G	1/1
C29	7541070	C	A	1/1
C29	7541072	A	G	1/1
C29	7541080	A	T	1/1
C29	7541138	T	A	1/1
C29	7541275	C	A	1/1
C29	7541279	C	A	1/1
C29	7541291	C	T	1/1
C29	7541366	A	G	1/1
C29	7541489	G	C	1/1
C29	7541520	G	T	1/1
C29	7541651	T	C	1/1
C29	7541736	T	C	1/1
C29	7541738	G	T	1/1
C29	7541804	A	G	1/1
C29	7541824	A	T	1/1
C29	7541826	T	A	1/1
C29	7541918	AAG	A	1/1
C29	7542100	A	G	1/1
C29	7542122	T	C	1/1
C29	7542132	G	A	1/1
C29	7542205	T	G	1/1
C29	7542256	G	A	1/1
C29	7542283	A	G	1/1
C29	7542413	G	A	1/1
C29	7542645	C	T	1/1
C29	7542664	TTATATATA	T	1/1
C29	7542880	T	C	1/1
C29	7542911	G	A	1/1
C29	7542960	G	A	1/1
C29	7542970	C	G	1/1
C29	7543155	T	C	1/1
C29	7543174	G	A	1/1
C29	7543206	C	T	1/1
C29	7543235	T	A	1/1
C29	7543260	T	C	1/1
C29	7543273	T	C	1/1
C29	7543401	G	T	1/1
C29	7543913	C	G	1/1
C29	7544083	A	G	1/1
C29	7544282	C	G	1/1
C29	7544593	A	G	1/1
C29	7544707	C	T	1/1
C29	7544728	G	A	1/1
C29	7544909	C	T	1/1
C29	7544953	T	G	1/1
C29	7544999	T	G	1/1
C29	7545039	G	A	1/1
C29	7545040	A	T	1/1
C29	7545080	T	C	1/1
C29	7545088	G	A	1/1
C29	7545210	G	A	1/1
C29	7545364	A	G	1/1
C29	7545445	T	C	1/1
C29	7545566	C	T	1/1
C29	7545611	C	T	1/1
C29	7545654	G	T	1/1
C29	7545971	C	A	1/1
C29	7546073	T	G	1/1
C29	7546148	G	A	1/1
C29	7546163	T	G	1/1
C29	7546198	C	T	1/1
C29	7546231	T	A	1/1
C29	7546362	G	A	1/1
C29	7546413	T	C	1/1
C29	7546431	T	C	1/1
C29	7546820	G	A	1/1
C29	7546833	G	A	1/1
C29	7546868	A	G	1/1
C29	7546957	G	A	1/1
C29	7547132	A	G	1/1
C29	7547204	G	A	1/1
C29	7547218	C	T	1/1
C29	7547237	T	G	1/1
C29	7547459	T	C	1/1
C29	7547557	G	C	1/1
C29	7547845	C	T	1/1
C29	7547900	G	T	1/1
C29	7547938	C	T	1/1
C29	7547985	G	A	1/1
C29	7548018	A	G	1/1
C29	7548085	C	T	1/1
C29	7548120	T	C	1/1
C29	7548125	C	T	1/1
C29	7548147	A	G	1/1
C29	7548249	C	T	1/1
C29	7548487	T	C	1/1
C29	7548503	T	TTA	1/1
C29	7548517	G	GTTTATATA	1/1
C29	7548601	G	A	1/1
C29	7548645	T	C	1/1
C29	7549058	C	CCTATAAAGTAGGGTTTTCG	1/1
C29	7549068	G	C	1/1
C29	7549098	A	G	1/1
C29	7549633	G	A	1/1
C29	7549642	G	C	1/1
C29	7549967	T	C	1/1
C29	7549998	T	C	1/1
C29	7550007	C	T	1/1
C29	7550188	G	A	1/1
C29	7550189	G	A	1/1
C29	7550295	C	T	1/1
C29	7550306	C	G	1/1
C29	7550312	GTTGAGGCATGTAATAATC	G	1/1
C29	7550372	T	A,C	2/2
C29	7550374	C	G,A	2/2
C29	7550386	T	G	1/1
C29	7550388	A	T	1/1
C29	7550394	T	C	1/1
C29	7550419	G	A	1/1
C29	7550481	A	G	1/1
C29	7550488	G	A	1/1
C29	7551451	A	G	1/1
C29	7551468	G	A	1/1
C29	7551496	A	G	1/1
C29	7551505	G	A	1/1
C29	7551542	A	G	1/1
C29	7553495	G	C	1/1
C29	7553502	G	A	1/1
C29	7553514	T	C	1/1
C29	7553515	T	C	1/1
C29	7553549	C	T	1/1
C29	7554322	A	T	1/1
C29	7554366	G	A	1/1
C29	7554393	G	A	1/1
C29	7554403	T	C	1/1
C29	7554477	G	A	1/1
C29	7554487	G	A	1/1
C29	7554494	C	T	1/1
C29	7554663	C	G	1/1
C29	7554668	T	C	1/1
C29	7554674	A	G	1/1
C29	7554681	A	T	1/1
C29	7554683	T	C	1/1
C29	7554759	T	G	1/1
C29	7554764	C	A	1/1
C29	7554776	A	G	1/1
C29	7554823	C	T	1/1
C29	7554862	A	C	1/1
C29	7554879	A	G	1/1
C29	7554910	G	T	1/1
C29	7554927	A	T	1/1
C29	7554970	T	G	1/1
C29	7555004	T	C	1/1
C29	7555007	G	A	1/1
C29	7555016	T	C	1/1
C29	7555020	C	T	1/1
C29	7555077	C	T	1/1
C29	7555104	C	T	1/1
C29	7555114	A	G	1/1
C29	7555139	C	T	1/1
C29	7555142	A	G	1/1
C29	7555189	CA	C	1/1
C29	7555195	C	G	1/1
C29	7555212	T	C	1/1
C29	7555256	G	A	1/1
C29	7555302	C	A	1/1
C29	7555306	G	A	1/1
C29	7555338	T	C	1/1
C29	7555927	T	G	1/1
C29	7555953	G	A	1/1
C29	7556301	A	AT	1/1
C29	7556370	A	G	1/1
C29	7556376	A	T	1/1
C29	7556436	G	A	1/1
C29	7556459	G	A	1/1
C29	7556515	T	C	1/1
C29	7556539	G	C	1/1
C29	7556570	G	A	1/1
C29	7556581	T	C	1/1
C29	7556613	A	G	1/1
C29	7556621	A	C	1/1
C29	7556626	A	G	1/1
C29	7556652	C	A	1/1
C29	7556669	T	G	1/1
C29	7556696	GT	G	1/1
C29	7556739	C	T	1/1
C29	7556766	G	A	1/1
C29	7556787	A	G	1/1
C29	7556797	CT	C	1/1
C29	7556903	C	T	1/1
C29	7556913	T	G	1/1
C29	7556960	C	A	1/1
C29	7556961	C	T	1/1
C29	7556964	C	A	1/1
C29	7556967	T	G	1/1
C29	7556970	G	A	1/1
