# Supplementary material for: Identification of a SiCL1 gene controlling leaf curling and capsule indehiscence in sesame via cross-population association mapping and genomic variants screening
Source: BMC Plant Biol. 2018 Nov 22;18:296. doi: 10.1186/s12870-018-1503-2 (PMC6251216; doi:10.1186/s12870-018-1503-2)
Supplement: Supplementary file 4 — Table S4 Genome information of the six candidate variants for the curly leaf trait. *F refers to forward direction. R refers to reverse direction. - indicates that no genes are found in the 10 Kb flanking region of the variant site. **KEGG refers to Kyoto Encyclopedia of Genes and Genomes. C29.460 is the retained gene linked to the curly leaf trait in the interval C29 in this study. (XLSX 11 kb) [file 12870_2018_1503_MOESM4_ESM.xlsx]

## Sheet: Sheet1
Additional file 4: Table S4. Genome information of the six candidate variants for the curly leaf trait
Variant name	Position	Variation type				Located gene information
		Sequence in CL genotype	Sequence in cl genotype	Located gene	Variant position	Start site	End site	Length (bp)	Direction*	No- redundant protein annotation	KEGG annotation**
C29_6674693	6674693	AT	A	-	-	-	-	-	-	-	-
C29_6717525	6717525	G	GA	C29.460	5' flanking region	6720424	6727259	6835	F	Transcription repressor KAN1	entry: 105167765
C29_6721553	6721553	ACAGG	A	C29.460	Gene exon	6720424	6727259	6835	F	Transcription repressor KAN1	entry: 105167765
C29_6721558	6721558	TAG	T	C29.460	Gene intron	6720424	6727259	6835	F	Transcription repressor KAN1	entry: 105167765
C29_6721563	6721563	A	T	C29.460	Gene intron	6720424	6727259	6835	F	Transcription repressor KAN1	entry: 105167765
C29_6721565	6721565	GTATATGCA	G	C29.460	Gene intron	6720424	6727259	6835	F	Transcription repressor KAN1	entry: 105167765
*F refers to forward direction. R refers to reverse direction. - indicates that no genes are found in the 10 Kb flanking region of the variant site. **KEGG refers to Kyoto Encyclopedia of Genes and Genomes. C29.460 is the retained gene linked to the curly leaf trait in the interval C29 in this study.
